# Supplementary material for: Evaluation of pre-processing on the meta-analysis of DNA methylation data from the Illumina HumanMethylation450 BeadChip platform
Source: PLoS One. 2020 Mar 10;15(3):e0229763. doi: 10.1371/journal.pone.0229763 (PMC7064179; doi:10.1371/journal.pone.0229763)
Supplement: S1 Table — T-test was performed to test if the difference in average SD using regRCPqn or not is statistically significant. (XLSX) [file pone.0229763.s001.xlsx]

## Sheet: BuccalFetalAlcohol
Pre-processing	Average SD (without regRCPqn)	Average SD (with regRCPqn)	One-tailed p-value	One-tailed Adj. p-value	Two-tailed p-value	Two-tailed Adj. p-value
raw - raw	0.3455	0.3147	1	1	<0.0001	<0.0001
raw - SWAN	0.3449	0.2969	<0.0001	<0.0001	<0.0001	<0.0001
raw - FunNorm	0.346	0.3742	1	1	<0.0001	<0.0001
raw - dasen	0.3328	0.2931	0.8971	1	<0.0001	<0.0001
raw - pQuantile	0.3326	0.2704	<0.0001	<0.0001	<0.0001	<0.0001
raw - noob	0.3573	0.4021	1	1	<0.0001	<0.0001
raw - RCP	0.3565	0.3051	<0.0001	<0.0001	<0.0001	<0.0001
raw - BMIQ	0.3603	0.3349	<0.0001	<0.0001	<0.0001	<0.0001
raw - noobBMIQ	0.3754	0.4288	1	1	<0.0001	<0.0001
SWAN - raw	0.3399	0.3162	1	1	<0.0001	<0.0001
SWAN - SWAN	0.3394	0.2983	<0.0001	<0.0001	<0.0001	<0.0001
SWAN - FunNorm	0.3405	0.3758	1	1	<0.0001	<0.0001
SWAN - dasen	0.3273	0.2944	1	1	<0.0001	<0.0001
SWAN - pQuantile	0.3271	0.2718	<0.0001	<0.0001	<0.0001	<0.0001
SWAN - noob	0.3519	0.4038	1	1	<0.0001	<0.0001
SWAN - RCP	0.3508	0.3064	<0.0001	<0.0001	<0.0001	<0.0001
SWAN - BMIQ	0.3548	0.336	<0.0001	<0.0001	<0.0001	<0.0001
SWAN - noobBMIQ	0.3703	0.43	1	1	<0.0001	<0.0001
FunNorm - raw	0.3805	0.3126	1	1	<0.0001	<0.0001
FunNorm - SWAN	0.3802	0.2952	<0.0001	<0.0001	<0.0001	<0.0001
FunNorm - FunNorm	0.3806	0.3716	1	1	<0.0001	<0.0001
FunNorm - dasen	0.3693	0.2921	1	1	<0.0001	<0.0001
FunNorm - pQuantile	0.3693	0.2686	<0.0001	<0.0001	<0.0001	<0.0001
FunNorm - noob	0.3902	0.3994	1	1	<0.0001	<0.0001
FunNorm - RCP	0.3918	0.3025	<0.0001	<0.0001	<0.0001	<0.0001
FunNorm - BMIQ	0.3949	0.3309	<0.0001	<0.0001	<0.0001	<0.0001
FunNorm - noobBMIQ	0.408	0.4233	1	1	<0.0001	<0.0001
dasen - raw	0.3009	0.3086	1	1	<0.0001	<0.0001
dasen - SWAN	0.3003	0.2913	1	1	<0.0001	<0.0001
dasen - FunNorm	0.3023	0.3673	1	1	<0.0001	<0.0001
dasen - dasen	0.2881	0.2876	1	1	0.0933	0.105
dasen - pQuantile	0.2884	0.2651	1	1	<0.0001	<0.0001
dasen - noob	0.3142	0.3947	1	1	<0.0001	<0.0001
dasen - RCP	0.3129	0.299	<0.0001	<0.0001	<0.0001	<0.0001
dasen - BMIQ	0.317	0.3272	1	1	<0.0001	<0.0001
dasen - noobBMIQ	0.3335	0.419	1	1	<0.0001	<0.0001
pQuantile - raw	0.301	0.3078	1	1	<0.0001	<0.0001
pQuantile - SWAN	0.3006	0.2905	1	1	<0.0001	<0.0001
pQuantile - FunNorm	0.3031	0.3659	1	1	<0.0001	<0.0001
pQuantile - dasen	0.2889	0.2866	1	1	<0.0001	<0.0001
pQuantile - pQuantile	0.2869	0.2637	1	1	<0.0001	<0.0001
pQuantile - noob	0.3149	0.3932	1	1	<0.0001	<0.0001
pQuantile - RCP	0.3132	0.2983	<0.0001	<0.0001	<0.0001	<0.0001
pQuantile - BMIQ	0.3172	0.3263	1	1	<0.0001	<0.0001
pQuantile - noobBMIQ	0.3343	0.4174	1	1	<0.0001	<0.0001
noob - raw	0.3223	0.3223	1	1	1	1
noob - SWAN	0.3043	0.3043	<0.0001	<0.0001	1	1
noob - FunNorm	0.3838	0.3838	1	1	1	1
noob - dasen	0.3011	0.3011	0.9997	1	1	1
noob - pQuantile	0.2769	0.2769	<0.0001	<0.0001	1	1
noob - noob	0.4124	0.4124	1	1	1	1
noob - RCP	0.3121	0.3121	<0.0001	<0.0001	1	1
noob - BMIQ	0.3425	0.3425	<0.0001	<0.0001	1	1
noob - noobBMIQ	0.4391	0.4391	1	1	1	1
RCP - raw	0.3806	0.317	<0.0001	<0.0001	<0.0001	<0.0001
RCP - SWAN	0.3803	0.2991	<0.0001	<0.0001	<0.0001	<0.0001
RCP - FunNorm	0.3816	0.3771	0.9716	1	<0.0001	<0.0001
RCP - dasen	0.3691	0.2955	<0.0001	<0.0001	<0.0001	<0.0001
RCP - pQuantile	0.3687	0.2725	<0.0001	<0.0001	<0.0001	<0.0001
RCP - noob	0.3919	0.4053	1	1	<0.0001	<0.0001
RCP - RCP	0.3918	0.3072	<0.0001	<0.0001	<0.0001	<0.0001
RCP - BMIQ	0.3943	0.3371	<0.0001	<0.0001	<0.0001	<0.0001
RCP - noobBMIQ	0.4094	0.432	<0.0001	<0.0001	<0.0001	<0.0001
BMIQ - raw	0.4056	0.315	<0.0001	<0.0001	<0.0001	<0.0001
BMIQ - SWAN	0.4052	0.2972	<0.0001	<0.0001	<0.0001	<0.0001
BMIQ - FunNorm	0.4057	0.3745	<0.0001	<0.0001	<0.0001	<0.0001
BMIQ - dasen	0.3936	0.2933	<0.0001	<0.0001	<0.0001	<0.0001
BMIQ - pQuantile	0.3934	0.2707	<0.0001	<0.0001	<0.0001	<0.0001
BMIQ - noob	0.4162	0.4023	<0.0001	<0.0001	<0.0001	<0.0001
BMIQ - RCP	0.4163	0.3053	<0.0001	<0.0001	<0.0001	<0.0001
BMIQ - BMIQ	0.4194	0.3351	<0.0001	<0.0001	<0.0001	<0.0001
BMIQ - noobBMIQ	0.433	0.429	<0.0001	<0.0001	<0.0001	<0.0001
noobBMIQ - raw	0.4794	0.3223	<0.0001	<0.0001	<0.0001	<0.0001
noobBMIQ - SWAN	0.479	0.3043	<0.0001	<0.0001	<0.0001	<0.0001
noobBMIQ - FunNorm	0.4798	0.3838	<0.0001	<0.0001	<0.0001	<0.0001
noobBMIQ - dasen	0.4684	0.3011	<0.0001	<0.0001	<0.0001	<0.0001
noobBMIQ - pQuantile	0.4686	0.2769	<0.0001	<0.0001	<0.0001	<0.0001
noobBMIQ - noob	0.4889	0.4124	<0.0001	<0.0001	<0.0001	<0.0001
noobBMIQ - RCP	0.4889	0.3121	<0.0001	<0.0001	<0.0001	<0.0001
noobBMIQ - BMIQ	0.4923	0.3425	<0.0001	<0.0001	<0.0001	<0.0001
noobBMIQ - noobBMIQ	0.5031	0.4391	<0.0001	<0.0001	<0.0001	<0.0001

## Sheet: BloodIBD
Pre-processing	Average SD (without regRCPqn)	Average SD (with regRCPqn)	One-tailed p-value	One-tailed Adj. p-value	Two-tailed p-value	Two-tailed Adj. p-value
raw - raw	0.3011	0.2762	<0.0001	<0.0001	<0.0001	<0.0001
raw - SWAN	0.2927	0.2578	<0.0001	<0.0001	<0.0001	<0.0001
raw - FunNorm	0.3171	0.343	1	1	<0.0001	<0.0001
raw - dasen	0.2615	0.2496	<0.0001	<0.0001	<0.0001	<0.0001
raw - pQuantile	0.2646	0.2385	<0.0001	<0.0001	<0.0001	<0.0001
raw - noob	0.3268	0.3616	1	1	<0.0001	<0.0001
raw - RCP	0.3126	0.2645	<0.0001	<0.0001	<0.0001	<0.0001
raw - BMIQ	0.3366	0.2948	<0.0001	<0.0001	<0.0001	<0.0001
raw - noobBMIQ	0.3846	0.3947	1	1	<0.0001	<0.0001
SWAN - raw	0.2933	0.2765	<0.0001	<0.0001	<0.0001	<0.0001
SWAN - SWAN	0.2849	0.2581	<0.0001	<0.0001	<0.0001	<0.0001
SWAN - FunNorm	0.3095	0.3435	1	1	<0.0001	<0.0001
SWAN - dasen	0.2534	0.25	<0.0001	<0.0001	<0.0001	<0.0001
SWAN - pQuantile	0.2566	0.2389	<0.0001	<0.0001	<0.0001	<0.0001
SWAN - noob	0.3193	0.362	1	1	<0.0001	<0.0001
SWAN - RCP	0.3048	0.2649	<0.0001	<0.0001	<0.0001	<0.0001
SWAN - BMIQ	0.329	0.2951	<0.0001	<0.0001	<0.0001	<0.0001
SWAN - noobBMIQ	0.377	0.3951	1	1	<0.0001	<0.0001
FunNorm - raw	0.3142	0.2797	<0.0001	<0.0001	<0.0001	<0.0001
FunNorm - SWAN	0.306	0.2611	<0.0001	<0.0001	<0.0001	<0.0001
FunNorm - FunNorm	0.3291	0.3465	1	1	<0.0001	<0.0001
FunNorm - dasen	0.2755	0.2531	<0.0001	<0.0001	<0.0001	<0.0001
FunNorm - pQuantile	0.2791	0.2409	<0.0001	<0.0001	<0.0001	<0.0001
FunNorm - noob	0.3385	0.3655	1	1	<0.0001	<0.0001
FunNorm - RCP	0.3251	0.2677	<0.0001	<0.0001	<0.0001	<0.0001
FunNorm - BMIQ	0.3487	0.2977	<0.0001	<0.0001	<0.0001	<0.0001
FunNorm - noobBMIQ	0.3951	0.3974	1	1	<0.0001	<0.0001
dasen - raw	0.2767	0.276	0.0115	0.0176	0.023	0.0239
dasen - SWAN	0.2681	0.2578	<0.0001	<0.0001	<0.0001	<0.0001
dasen - FunNorm	0.2928	0.3429	1	1	<0.0001	<0.0001
dasen - dasen	0.2349	0.2495	1	1	<0.0001	<0.0001
dasen - pQuantile	0.2386	0.2383	0.1477	0.2215	0.2954	0.2991
dasen - noob	0.3028	0.3612	1	1	<0.0001	<0.0001
dasen - RCP	0.2889	0.2644	<0.0001	<0.0001	<0.0001	<0.0001
dasen - BMIQ	0.314	0.2944	<0.0001	<0.0001	<0.0001	<0.0001
dasen - noobBMIQ	0.3624	0.3935	1	1	<0.0001	<0.0001
pQuantile - raw	0.2757	0.275	0.0057	0.009	0.0115	0.0121
pQuantile - SWAN	0.2672	0.2568	<0.0001	<0.0001	<0.0001	<0.0001
pQuantile - FunNorm	0.292	0.3414	1	1	<0.0001	<0.0001
pQuantile - dasen	0.2343	0.2485	1	1	<0.0001	<0.0001
pQuantile - pQuantile	0.2368	0.2372	0.9294	1	0.1411	0.1447
pQuantile - noob	0.3021	0.3596	1	1	<0.0001	<0.0001
pQuantile - RCP	0.288	0.2635	<0.0001	<0.0001	<0.0001	<0.0001
pQuantile - BMIQ	0.3132	0.2933	<0.0001	<0.0001	<0.0001	<0.0001
pQuantile - noobBMIQ	0.3618	0.3919	1	1	<0.0001	<0.0001
noob - raw	0.3175	0.2783	<0.0001	<0.0001	<0.0001	<0.0001
noob - SWAN	0.3093	0.2597	<0.0001	<0.0001	<0.0001	<0.0001
noob - FunNorm	0.3323	0.3451	1	1	<0.0001	<0.0001
noob - dasen	0.2791	0.2518	<0.0001	<0.0001	<0.0001	<0.0001
noob - pQuantile	0.2828	0.2396	<0.0001	<0.0001	<0.0001	<0.0001
noob - noob	0.3414	0.3638	1	1	<0.0001	<0.0001
noob - RCP	0.3282	0.2664	<0.0001	<0.0001	<0.0001	<0.0001
noob - BMIQ	0.3514	0.2965	<0.0001	<0.0001	<0.0001	<0.0001
noob - noobBMIQ	0.3973	0.3961	0.0037	0.0058	0.0073	0.0078
RCP - raw	0.2987	0.2764	<0.0001	<0.0001	<0.0001	<0.0001
RCP - SWAN	0.2904	0.258	<0.0001	<0.0001	<0.0001	<0.0001
RCP - FunNorm	0.3146	0.3432	1	1	<0.0001	<0.0001
RCP - dasen	0.2601	0.2498	<0.0001	<0.0001	<0.0001	<0.0001
RCP - pQuantile	0.2632	0.2387	<0.0001	<0.0001	<0.0001	<0.0001
RCP - noob	0.3241	0.3617	1	1	<0.0001	<0.0001
RCP - RCP	0.3096	0.2647	<0.0001	<0.0001	<0.0001	<0.0001
RCP - BMIQ	0.3331	0.2948	<0.0001	<0.0001	<0.0001	<0.0001
RCP - noobBMIQ	0.3804	0.3945	1	1	<0.0001	<0.0001
BMIQ - raw	0.3098	0.2762	<0.0001	<0.0001	<0.0001	<0.0001
BMIQ - SWAN	0.3016	0.2579	<0.0001	<0.0001	<0.0001	<0.0001
BMIQ - FunNorm	0.3258	0.3433	1	1	<0.0001	<0.0001
BMIQ - dasen	0.2717	0.2498	<0.0001	<0.0001	<0.0001	<0.0001
BMIQ - pQuantile	0.2749	0.2387	<0.0001	<0.0001	<0.0001	<0.0001
BMIQ - noob	0.3351	0.3617	1	1	<0.0001	<0.0001
BMIQ - RCP	0.3205	0.2646	<0.0001	<0.0001	<0.0001	<0.0001
BMIQ - BMIQ	0.3435	0.2949	<0.0001	<0.0001	<0.0001	<0.0001
BMIQ - noobBMIQ	0.3904	0.3948	1	1	<0.0001	<0.0001
noobBMIQ - raw	0.3409	0.2783	<0.0001	<0.0001	<0.0001	<0.0001
noobBMIQ - SWAN	0.3329	0.2597	<0.0001	<0.0001	<0.0001	<0.0001
noobBMIQ - FunNorm	0.3553	0.3451	<0.0001	<0.0001	<0.0001	<0.0001
noobBMIQ - dasen	0.304	0.2518	<0.0001	<0.0001	<0.0001	<0.0001
noobBMIQ - pQuantile	0.3078	0.2396	<0.0001	<0.0001	<0.0001	<0.0001
noobBMIQ - noob	0.3638	0.3638	0.4968	0.7316	0.9935	0.9935
noobBMIQ - RCP	0.3506	0.2664	<0.0001	<0.0001	<0.0001	<0.0001
noobBMIQ - BMIQ	0.3726	0.2965	<0.0001	<0.0001	<0.0001	<0.0001
noobBMIQ - noobBMIQ	0.4169	0.3961	<0.0001	<0.0001	<0.0001	<0.0001

## Sheet: BloodParkinson
Pre-processing	Average SD (without regRCPqn)	Average SD (with regRCPqn)	One-tailed p-value	One-tailed Adj. p-value	Two-tailed p-value	Two-tailed Adj. p-value
raw - raw	0.4027	0.4085	1	1	<0.0001	<0.0001
raw - SWAN	0.3999	0.3766	<0.0001	<0.0001	<0.0001	<0.0001
raw - FunNorm	0.3833	0.4126	1	1	<0.0001	<0.0001
raw - dasen	0.3606	0.361	0.8971	1	0.2058	0.2058
raw - pQuantile	0.3654	0.3373	<0.0001	<0.0001	<0.0001	<0.0001
raw - noob	0.3881	0.4265	1	1	<0.0001	<0.0001
raw - RCP	0.4314	0.3885	<0.0001	<0.0001	<0.0001	<0.0001
raw - BMIQ	0.4751	0.4546	<0.0001	<0.0001	<0.0001	<0.0001
raw - noobBMIQ	0.4489	0.4648	1	1	<0.0001	<0.0001
SWAN - raw	0.4004	0.4096	1	1	<0.0001	<0.0001
SWAN - SWAN	0.3978	0.3781	<0.0001	<0.0001	<0.0001	<0.0001
SWAN - FunNorm	0.3807	0.4135	1	1	<0.0001	<0.0001
SWAN - dasen	0.358	0.3621	1	1	<0.0001	<0.0001
SWAN - pQuantile	0.3633	0.339	<0.0001	<0.0001	<0.0001	<0.0001
SWAN - noob	0.3853	0.4271	1	1	<0.0001	<0.0001
SWAN - RCP	0.4286	0.3897	<0.0001	<0.0001	<0.0001	<0.0001
SWAN - BMIQ	0.4732	0.4562	<0.0001	<0.0001	<0.0001	<0.0001
SWAN - noobBMIQ	0.4454	0.4652	1	1	<0.0001	<0.0001
FunNorm - raw	0.3854	0.3944	1	1	<0.0001	<0.0001
FunNorm - SWAN	0.3823	0.3639	<0.0001	<0.0001	<0.0001	<0.0001
FunNorm - FunNorm	0.3614	0.394	1	1	<0.0001	<0.0001
FunNorm - dasen	0.3411	0.348	1	1	<0.0001	<0.0001
FunNorm - pQuantile	0.3475	0.3254	<0.0001	<0.0001	<0.0001	<0.0001
FunNorm - noob	0.366	0.4069	1	1	<0.0001	<0.0001
FunNorm - RCP	0.413	0.3746	<0.0001	<0.0001	<0.0001	<0.0001
FunNorm - BMIQ	0.4584	0.4371	<0.0001	<0.0001	<0.0001	<0.0001
FunNorm - noobBMIQ	0.4268	0.4396	1	1	<0.0001	<0.0001
dasen - raw	0.3644	0.405	1	1	<0.0001	<0.0001
dasen - SWAN	0.3611	0.3737	1	1	<0.0001	<0.0001
dasen - FunNorm	0.3427	0.4089	1	1	<0.0001	<0.0001
dasen - dasen	0.3184	0.3576	1	1	<0.0001	<0.0001
dasen - pQuantile	0.3249	0.3342	1	1	<0.0001	<0.0001
dasen - noob	0.3473	0.4223	1	1	<0.0001	<0.0001
dasen - RCP	0.3933	0.3851	<0.0001	<0.0001	<0.0001	<0.0001
dasen - BMIQ	0.4393	0.4509	1	1	<0.0001	<0.0001
dasen - noobBMIQ	0.4096	0.4599	1	1	<0.0001	<0.0001
pQuantile - raw	0.3689	0.4079	1	1	<0.0001	<0.0001
pQuantile - SWAN	0.3662	0.3766	1	1	<0.0001	<0.0001
pQuantile - FunNorm	0.3489	0.4122	1	1	<0.0001	<0.0001
pQuantile - dasen	0.3248	0.3604	1	1	<0.0001	<0.0001
pQuantile - pQuantile	0.3293	0.337	1	1	<0.0001	<0.0001
pQuantile - noob	0.3538	0.4257	1	1	<0.0001	<0.0001
pQuantile - RCP	0.3979	0.3881	<0.0001	<0.0001	<0.0001	<0.0001
pQuantile - BMIQ	0.4442	0.454	1	1	<0.0001	<0.0001
pQuantile - noobBMIQ	0.4162	0.4633	1	1	<0.0001	<0.0001
noob - raw	0.39	0.3932	1	1	<0.0001	<0.0001
noob - SWAN	0.3867	0.3625	<0.0001	<0.0001	<0.0001	<0.0001
noob - FunNorm	0.3658	0.3929	1	1	<0.0001	<0.0001
noob - dasen	0.3454	0.3468	0.9997	1	0.0006	0.0006
noob - pQuantile	0.3522	0.324	<0.0001	<0.0001	<0.0001	<0.0001
noob - noob	0.3691	0.4079	1	1	<0.0001	<0.0001
noob - RCP	0.4175	0.3733	<0.0001	<0.0001	<0.0001	<0.0001
noob - BMIQ	0.4623	0.4357	<0.0001	<0.0001	<0.0001	<0.0001
noob - noobBMIQ	0.4301	0.4385	1	1	<0.0001	<0.0001
RCP - raw	0.4297	0.4069	<0.0001	<0.0001	<0.0001	<0.0001
RCP - SWAN	0.4267	0.3754	<0.0001	<0.0001	<0.0001	<0.0001
RCP - FunNorm	0.4096	0.4105	0.9716	1	0.0567	0.0574
RCP - dasen	0.3886	0.3596	<0.0001	<0.0001	<0.0001	<0.0001
RCP - pQuantile	0.3934	0.3362	<0.0001	<0.0001	<0.0001	<0.0001
RCP - noob	0.4141	0.4242	1	1	<0.0001	<0.0001
RCP - RCP	0.4563	0.387	<0.0001	<0.0001	<0.0001	<0.0001
RCP - BMIQ	0.4989	0.4524	<0.0001	<0.0001	<0.0001	<0.0001
RCP - noobBMIQ	0.472	0.4612	<0.0001	<0.0001	<0.0001	<0.0001
BMIQ - raw	0.4722	0.4091	<0.0001	<0.0001	<0.0001	<0.0001
BMIQ - SWAN	0.4703	0.3779	<0.0001	<0.0001	<0.0001	<0.0001
BMIQ - FunNorm	0.454	0.4132	<0.0001	<0.0001	<0.0001	<0.0001
BMIQ - dasen	0.434	0.3617	<0.0001	<0.0001	<0.0001	<0.0001
BMIQ - pQuantile	0.4392	0.3387	<0.0001	<0.0001	<0.0001	<0.0001
BMIQ - noob	0.4579	0.4267	<0.0001	<0.0001	<0.0001	<0.0001
BMIQ - RCP	0.4981	0.3893	<0.0001	<0.0001	<0.0001	<0.0001
BMIQ - BMIQ	0.536	0.4557	<0.0001	<0.0001	<0.0001	<0.0001
BMIQ - noobBMIQ	0.5104	0.4647	<0.0001	<0.0001	<0.0001	<0.0001
noobBMIQ - raw	0.448	0.3932	<0.0001	<0.0001	<0.0001	<0.0001
noobBMIQ - SWAN	0.4445	0.3625	<0.0001	<0.0001	<0.0001	<0.0001
noobBMIQ - FunNorm	0.4244	0.3929	<0.0001	<0.0001	<0.0001	<0.0001
noobBMIQ - dasen	0.4059	0.3468	<0.0001	<0.0001	<0.0001	<0.0001
noobBMIQ - pQuantile	0.4127	0.324	<0.0001	<0.0001	<0.0001	<0.0001
noobBMIQ - noob	0.4279	0.4055	<0.0001	<0.0001	<0.0001	<0.0001
noobBMIQ - RCP	0.4734	0.3733	<0.0001	<0.0001	<0.0001	<0.0001
noobBMIQ - BMIQ	0.5128	0.4357	<0.0001	<0.0001	<0.0001	<0.0001
noobBMIQ - noobBMIQ	0.4802	0.4385	<0.0001	<0.0001	<0.0001	<0.0001

## Sheet: NasalAsthma
Pre-processing	Average SD (without regRCPqn)	Average SD (with regRCPqn)	One-tailed p-value	One-tailed Adj. p-value	Two-tailed p-value	Two-tailed Adj. p-value
raw - raw	0.3772	0.3845	1	1	<0.0001	<0.0001
raw - SWAN	0.3797	0.3636	<0.0001	<0.0001	<0.0001	<0.0001
raw - FunNorm	0.3956	0.3984	1	1	<0.0001	<0.0001
raw - dasen	0.3635	0.3466	<0.0001	<0.0001	<0.0001	<0.0001
raw - pQuantile	0.364	0.3304	<0.0001	<0.0001	<0.0001	<0.0001
raw - noob	0.4031	0.4181	1	1	<0.0001	<0.0001
raw - RCP	0.3941	0.3598	<0.0001	<0.0001	<0.0001	<0.0001
raw - BMIQ	0.414	0.3993	<0.0001	<0.0001	<0.0001	<0.0001
raw - noobBMIQ	0.4448	0.4458	0.9732	1	0.0536	0.0543
SWAN - raw	0.3804	0.3868	1	1	<0.0001	<0.0001
SWAN - SWAN	0.3824	0.3657	<0.0001	<0.0001	<0.0001	<0.0001
SWAN - FunNorm	0.3981	0.4006	1	1	<0.0001	<0.0001
SWAN - dasen	0.3666	0.3487	<0.0001	<0.0001	<0.0001	<0.0001
SWAN - pQuantile	0.3673	0.3323	<0.0001	<0.0001	<0.0001	<0.0001
SWAN - noob	0.4055	0.4204	1	1	<0.0001	<0.0001
SWAN - RCP	0.3966	0.3618	<0.0001	<0.0001	<0.0001	<0.0001
SWAN - BMIQ	0.4161	0.4017	<0.0001	<0.0001	<0.0001	<0.0001
SWAN - noobBMIQ	0.4463	0.4483	1	1	<0.0001	<0.0001
FunNorm - raw	0.4047	0.3783	<0.0001	<0.0001	<0.0001	<0.0001
FunNorm - SWAN	0.4065	0.3582	<0.0001	<0.0001	<0.0001	<0.0001
FunNorm - FunNorm	0.4192	0.3925	<0.0001	<0.0001	<0.0001	<0.0001
FunNorm - dasen	0.3912	0.3411	<0.0001	<0.0001	<0.0001	<0.0001
FunNorm - pQuantile	0.3921	0.3245	<0.0001	<0.0001	<0.0001	<0.0001
FunNorm - noob	0.4269	0.4121	<0.0001	<0.0001	<0.0001	<0.0001
FunNorm - RCP	0.4205	0.3544	<0.0001	<0.0001	<0.0001	<0.0001
FunNorm - BMIQ	0.4396	0.3921	<0.0001	<0.0001	<0.0001	<0.0001
FunNorm - noobBMIQ	0.4664	0.4377	<0.0001	<0.0001	<0.0001	<0.0001
dasen - raw	0.3437	0.3802	1	1	<0.0001	<0.0001
dasen - SWAN	0.3465	0.3599	1	1	<0.0001	<0.0001
dasen - FunNorm	0.3622	0.3952	1	1	<0.0001	<0.0001
dasen - dasen	0.3277	0.3428	1	1	<0.0001	<0.0001
dasen - pQuantile	0.3286	0.3264	<0.0001	<0.0001	<0.0001	<0.0001
dasen - noob	0.3707	0.4146	1	1	<0.0001	<0.0001
dasen - RCP	0.3611	0.3561	<0.0001	<0.0001	<0.0001	<0.0001
dasen - BMIQ	0.3821	0.3947	1	1	<0.0001	<0.0001
dasen - noobBMIQ	0.4144	0.4411	1	1	<0.0001	<0.0001
pQuantile - raw	0.3425	0.3804	1	1	<0.0001	<0.0001
pQuantile - SWAN	0.3457	0.36	1	1	<0.0001	<0.0001
pQuantile - FunNorm	0.3624	0.3948	1	1	<0.0001	<0.0001
pQuantile - dasen	0.3274	0.3428	1	1	<0.0001	<0.0001
pQuantile - pQuantile	0.3273	0.3266	0.0368	0.0505	0.0736	0.0736
pQuantile - noob	0.3709	0.4143	1	1	<0.0001	<0.0001
pQuantile - RCP	0.3601	0.3562	<0.0001	<0.0001	<0.0001	<0.0001
pQuantile - BMIQ	0.3814	0.3948	1	1	<0.0001	<0.0001
pQuantile - noobBMIQ	0.4149	0.4408	1	1	<0.0001	<0.0001
noob - raw	0.4121	0.3816	<0.0001	<0.0001	<0.0001	<0.0001
noob - SWAN	0.4134	0.3612	<0.0001	<0.0001	<0.0001	<0.0001
noob - FunNorm	0.4266	0.3958	<0.0001	<0.0001	<0.0001	<0.0001
noob - dasen	0.3986	0.3445	<0.0001	<0.0001	<0.0001	<0.0001
noob - pQuantile	0.3997	0.3273	<0.0001	<0.0001	<0.0001	<0.0001
noob - noob	0.4333	0.4154	<0.0001	<0.0001	<0.0001	<0.0001
noob - RCP	0.4272	0.357	<0.0001	<0.0001	<0.0001	<0.0001
noob - BMIQ	0.4458	0.3957	<0.0001	<0.0001	<0.0001	<0.0001
noob - noobBMIQ	0.4719	0.4428	<0.0001	<0.0001	<0.0001	<0.0001
RCP - raw	0.4249	0.3851	<0.0001	<0.0001	<0.0001	<0.0001
RCP - SWAN	0.4262	0.3642	<0.0001	<0.0001	<0.0001	<0.0001
RCP - FunNorm	0.4401	0.3991	<0.0001	<0.0001	<0.0001	<0.0001
RCP - dasen	0.4125	0.3472	<0.0001	<0.0001	<0.0001	<0.0001
RCP - pQuantile	0.4133	0.3309	<0.0001	<0.0001	<0.0001	<0.0001
RCP - noob	0.447	0.4189	<0.0001	<0.0001	<0.0001	<0.0001
RCP - RCP	0.4396	0.3603	<0.0001	<0.0001	<0.0001	<0.0001
RCP - BMIQ	0.4578	0.3998	<0.0001	<0.0001	<0.0001	<0.0001
RCP - noobBMIQ	0.4846	0.4465	<0.0001	<0.0001	<0.0001	<0.0001
BMIQ - raw	0.4429	0.3847	<0.0001	<0.0001	<0.0001	<0.0001
BMIQ - SWAN	0.4439	0.3638	<0.0001	<0.0001	<0.0001	<0.0001
BMIQ - FunNorm	0.4574	0.3985	<0.0001	<0.0001	<0.0001	<0.0001
BMIQ - dasen	0.4309	0.3467	<0.0001	<0.0001	<0.0001	<0.0001
BMIQ - pQuantile	0.4319	0.3305	<0.0001	<0.0001	<0.0001	<0.0001
BMIQ - noob	0.4639	0.4181	<0.0001	<0.0001	<0.0001	<0.0001
BMIQ - RCP	0.4572	0.3599	<0.0001	<0.0001	<0.0001	<0.0001
BMIQ - BMIQ	0.4747	0.3995	<0.0001	<0.0001	<0.0001	<0.0001
BMIQ - noobBMIQ	0.5	0.4458	<0.0001	<0.0001	<0.0001	<0.0001
noobBMIQ - raw	0.4799	0.3816	<0.0001	<0.0001	<0.0001	<0.0001
noobBMIQ - SWAN	0.48	0.3612	<0.0001	<0.0001	<0.0001	<0.0001
noobBMIQ - FunNorm	0.4909	0.3958	<0.0001	<0.0001	<0.0001	<0.0001
noobBMIQ - dasen	0.4673	0.3445	<0.0001	<0.0001	<0.0001	<0.0001
noobBMIQ - pQuantile	0.469	0.3273	<0.0001	<0.0001	<0.0001	<0.0001
noobBMIQ - noob	0.4969	0.4154	<0.0001	<0.0001	<0.0001	<0.0001
noobBMIQ - RCP	0.4931	0.357	<0.0001	<0.0001	<0.0001	<0.0001
noobBMIQ - BMIQ	0.5099	0.3957	<0.0001	<0.0001	<0.0001	<0.0001
noobBMIQ - noobBMIQ	0.5304	0.4428	<0.0001	<0.0001	<0.0001	<0.0001
