# Supplementary material for: Evaluation of pre-processing on the meta-analysis of DNA methylation data from the Illumina HumanMethylation450 BeadChip platform
Source: PLoS One. 2020 Mar 10;15(3):e0229763. doi: 10.1371/journal.pone.0229763 (PMC7064179; doi:10.1371/journal.pone.0229763)
Supplement: S2 Table — Mean and standard deviation of the number of DMPs across the 4 studies are also reported. Only the case in which the same pre-processing is used for both datasets of the meta-analysis is considered. (XLSX) [file pone.0229763.s002.xlsx]

## Sheet: Number of DMP (without regRCPqn)
Pre-processing	Dataset	Number of DMPs	Relative Number of DMPs
raw-raw	BloodIBD	48	0.245283
SWAN-SWAN	BloodIBD	168	0.54717
BMIQ-BMIQ	BloodIBD	220	0.584906
RCP-RCP	BloodIBD	334	0.679245
FunNorm-FunNorm	BloodIBD	492	0.735849
Noob-Noob	BloodIBD	556	0.735849
NoobBMIQ-NoobBMIQ	BloodIBD	567	0.924528
dasen-dasen	BloodIBD	684	0.981132
pQuantile-pQuantile	BloodIBD	790	1
pQuantile-pQuantile	BloodParkinson	142	0.245283
dasen-dasen	BloodParkinson	424	0.54717
raw-raw	BloodParkinson	1959	0.584906
BMIQ-BMIQ	BloodParkinson	4073	0.679245
SWAN-SWAN	BloodParkinson	4729	0.735849
FunNorm-FunNorm	BloodParkinson	5510	0.735849
NoobBMIQ-NoobBMIQ	BloodParkinson	5536	0.924528
Noob-Noob	BloodParkinson	7277	0.981132
RCP-RCP	BloodParkinson	11915	1
FunNorm-FunNorm	NasalAsthma	27	0.245283
SWAN-SWAN	NasalAsthma	40	0.54717
NoobBMIQ-NoobBMIQ	NasalAsthma	45	0.584906
Noob-Noob	NasalAsthma	286	0.679245
raw-raw	NasalAsthma	1432	0.735849
dasen-dasen	NasalAsthma	1654	0.735849
pQuantile-pQuantile	NasalAsthma	2232	0.924528
BMIQ-BMIQ	NasalAsthma	2592	0.981132
RCP-RCP	NasalAsthma	6153	1
Noob-Noob	BuccalFetalAlcohol	13	0.245283
dasen-dasen	BuccalFetalAlcohol	29	0.54717
pQuantile-pQuantile	BuccalFetalAlcohol	31	0.584906
FunNorm-FunNorm	BuccalFetalAlcohol	36	0.679245
RCP-RCP	BuccalFetalAlcohol	39	0.735849
NoobBMIQ-NoobBMIQ	BuccalFetalAlcohol	39	0.735849
raw-raw	BuccalFetalAlcohol	49	0.924528
BMIQ-BMIQ	BuccalFetalAlcohol	52	0.981132
SWAN-SWAN	BuccalFetalAlcohol	53	1

## Sheet: Mean and SD of relative number of DMPs
Pre-processing	Mean	Std.Dev.
FunNorm-FunNorm	0.599	0.237
raw-raw	0.623	0.287
Noob-Noob	0.66	0.306
Pquantile-pQuantile	0.689	0.346
Dasen-dasen	0.703	0.206
SWAN-SWAN	0.708	0.214
NoobBMIQ	0.792	0.164
BMIQ-BMIQ	0.807	0.205
RCP-RCP	0.854	0.17
