# Supplementary material for: Evaluation of pre-processing on the meta-analysis of DNA methylation data from the Illumina HumanMethylation450 BeadChip platform
Source: PLoS One. 2020 Mar 10;15(3):e0229763. doi: 10.1371/journal.pone.0229763 (PMC7064179; doi:10.1371/journal.pone.0229763)
Supplement: S3 Table — Outliers and boostrap p-values that tests whether using regRCPqn reduces MAP, are also reported. (XLSX) [file pone.0229763.s003.xlsx]

## Sheet: Foglio1
	Without regRCPqn		With regRCPqn
Data set	MAD	Number of outliers	MAD	Number of outliers	Bootstrap p-value
BloodIBD	158.64	2	74.13	0	< 1E-16
BloodParkinson	2284.69	1	354.34	7	< 1E-16
NasalAsthma	222.39	29	767.99	0	1
BuccalFetalAlcohol	20.76	0	2.96	9	< 1E-16
