# Supplementary material for: Evaluation of pre-processing on the meta-analysis of DNA methylation data from the Illumina HumanMethylation450 BeadChip platform
Source: PLoS One. 2020 Mar 10;15(3):e0229763. doi: 10.1371/journal.pone.0229763 (PMC7064179; doi:10.1371/journal.pone.0229763)
Supplement: S4 Table — To test whether using regRCPqn increases the number of DMPs common to all methods and decreases the number of unique DMPs, we considered the difference between the fractions obtained with and without regRCPqn and we used a one-tailed Welch’s test. Finally, we report a summary table in which the number of DMPs obtained for each dataset and for each pre-processing method, using and not using regRCPqn, is indicated. Only the case in which the same pre-processing is used for both datasets of the meta-analysis is considered. (XLSX) [file pone.0229763.s004.xlsx]

## Sheet: BloodIBD
	without regRCPqn			with regRCPqn
pre-processing	Common to all	Common to some	Unique	Common to all	Common to some	Unique
raw	0.9583	0.0417	0	0.5827	0.4128	0.0045
SWAN	0.2738	0.7262	0	0.6094	0.3765	0.0141
FunNorm	0.0935	0.8923	0.0142	0.7825	0.2039	0.0136
dasen	0.0673	0.8494	0.0833	0.5749	0.4029	0.0222
pQuantile	0.0582	0.7253	0.2165	0.5211	0.4034	0.0755
noobBMIQ	0.0811	0.8765	0.0423	0.6565	0.3346	0.0089
noob	0.0827	0.8867	0.0306	0.654	0.3371	0.0088
RCP	0.1377	0.7485	0.1138	0.6364	0.3624	0.0012
BMIQ	0.2091	0.7818	0.0091	0.5807	0.4103	0.009
One-tailed Welch’s test p-value
Common to all	0.0023
Unique	0.033

## Sheet: BloodParkinson
	without regRCPqn			with regRCPqn
pre-processing	Common to all	Common to some	Unique	Common to all	Common to some	Unique
raw	0.0327	0.9673	0	0.0286	0.9688	0.0026
SWAN	0.0135	0.9786	0.0078	0.0237	0.9441	0.0323
FunNorm	0.0116	0.9829	0.0054	0.0077	0.9592	0.0331
dasen	0.1509	0.8396	0.0094	0.4783	0.5217	0
pQuantile	0.4507	0.5282	0.0211	0.7333	0.2	0.0667
noobBMIQ	0.0116	0.972	0.0164	0.0044	0.9743	0.0214
noob	0.0088	0.9511	0.0401	0.0043	0.9619	0.0339
RCP	0.0054	0.6626	0.332	0.0229	0.975	0.0021
BMIQ	0.0157	0.9801	0.0042	0.0289	0.9711	0
One-tailed Welch’s test p-value
Common to all	0.0774
Unique	0.2495

## Sheet: NasalAsthma
	without regRCPqn			with regRCPqn
pre-processing	Common to all	Common to some	Unique	Common to all	Common to some	Unique
raw	0.0133	0.9665	0.0203	0.0212	0.9645	0.0143
SWAN	0.475	0.525	0	0.4568	0.5432	0
FunNorm	0.7037	0.2963	0	0.8605	0.1395	0
dasen	0.0115	0.893	0.0955	0.0219	0.8887	0.0894
pQuantile	0.0085	0.8293	0.1622	0.0207	0.8498	0.1295
noobBMIQ	0.4222	0.5556	0.0222	0.3491	0.6321	0.0189
noob	0.0664	0.8951	0.0385	0.3627	0.6373	0
RCP	0.0031	0.4562	0.5407	0.0216	0.9492	0.0292
BMIQ	0.0073	0.9776	0.015	0.0226	0.9731	0.0043
One-tailed Welch’s test p-value
Common to all	0.1185
Unique	0.1295

## Sheet: BuccalFetalAlcohol
	without regRCPqn			with regRCPqn
pre-processing	Common to all	Common to some	Unique	Common to all	Common to some	Unique
raw	0.2041	0.7959	0	0.5789	0.4211	0
SWAN	0.1887	0.7547	0.0566	0.5789	0.3684	0.0526
FunNorm	0.2778	0.6667	0.0556	0.6111	0.2778	0.1111
dasen	0.3448	0.6207	0.0345	0.4783	0.5217	0
pQuantile	0.3226	0.6129	0.0645	0.4074	0.5185	0.0741
noobBMIQ	0.2564	0.7436	0	0.8462	0.1538	0
noob	0.7692	0.2308	0	0.8462	0.1538	0
RCP	0.2564	0.7436	0	0.6875	0.3125	0
BMIQ	0.1923	0.7692	0.0385	0.5789	0.4211	0
One-tailed Welch’s test p-value
Common to all	0.0003
Unique	0.4435

## Sheet: Number of DMPs
	BloodIBD		BloodParkinson		NasalAsthma		BuccalFetalAlcohol
pre-processing	without regRCPqn	with regRCPqn	without regRCPqn	with regRCPqn	without regRCPqn	with regRCPqn	without regRCPqn	with regRCPqn
raw	48	889	1959	385	1432	1748	49	19
SWAN	168	850	4729	465	40	81	53	19
FunNorm	492	662	5510	1421	27	43	36	18
dasen	684	901	424	23	1654	1689	29	23
pQuantile	790	994	142	15	2232	1791	31	27
noobBMIQ	567	789	5536	2526	45	106	39	13
noob	556	792	7277	2569	286	102	13	13
RCP	334	814	11915	480	6153	1714	39	16
BMIQ	220	892	4073	380	2592	1636	52	19
